# Supplementary material for: Identification of new signalling peptides through a genome-wide survey of 250 fungal secretomes
Source: BMC Genomics. 2019 Jan 18;20:64. doi: 10.1186/s12864-018-5414-2 (PMC6339444; doi:10.1186/s12864-018-5414-2)
Supplement: Supplementary file 3 — Table S3. Expression analysis of a selection of KEP-coding genes. (XLSX 54 kb) [file 12864_2018_5414_MOESM3_ESM.xlsx]

## Sheet: Feuil1
Table S3: Expression analysis of a selection of KEP-coding genes. In each worksheet, the following informations are provided, from top to bottom: article of dataset reference, number of KEPs identified in the dataset, overall informal informations necessary to interprete the data, raw data displayed in the article.

## Sheet: Alt. brassicicola
PLoS Pathog. 2012;8(10):e1002974
GEO Series Accession No. GSE36781
Expression values for 5/5 KEPs
Two downregulated KEPs in a hypervirulent mutant
gene	status	value_1	value_2	ln(fold_change)	test_stat	p_value	q_value	significant
AB02855.1	OK	10.6244	3.79843	-1.02856	7.44566	9.64e-14	1.19e-11	yes*
AB03614.1	OK	62.5722	7.97099	-2.06051	11.1764	0	0	yes*
AB00110.1	NOTEST	0.211132	0.184801	-0.133203	0.0941888	0.924959	1	no
AB10462.1	OK	0.556685	0.410763	-0.303983	0.325156	0.745063	0.997861	no
AB07873.1	OK	1.04649	1.31954	0.23184	-0.469895	0.63843	0.991293	no
	yes*: differential expression between WT and Amr1 mutant

## Sheet: Asp. fumigatus
Antimicrob Agents Chemother. 2015 Sep;59(9):5145-53
Expression values for 4/4 KEPs
genes	akuB.0h.A	akuB.0h.B	akuB.0h.C	akuB.4h.A	akuB.4h.B	akuB.4h.C	siamycin.4h.A	siamycin.4.h.B	siamycin.4h.C	siam/caspo.4h.A	siam/caspo.4h.B	siam/caspo.4h.C	Δ_akuB.0h.A	Δ_akuB.0h.B	Δ_akuB.0h.C	Δ_akuB.4h.A	Δ_akuB.4h.B	Δ_akuB.4h.C	Δ_siamycin.4h.A	Δ_siamycin.4.h.B	Δ.siamycin.4h.C	Δ_siam/caspo.4h.A	Δ_siam/caspo.4h.B	Δ.siam/caspo.4h.C	ensemble_gene_id	ensemble_transcript_id	external_gene_id	chromosome_name
CADAFUBT00003855	3836	5425	4079	400	426	854	1906	2299	1211	311	336	417	3770.03	4300.24	2916.83	1098.75	715.117	1154.7	1221.34	1408.35	1415.96	950.359	1060.1	1082.12	CADAFUBG00003855	CADAFUBT00003855	AFUB_038680	DS499596
CADAFUBT00006621	99	144	170	31	43	59	196	217	108	49	31	48	97.2975	114.145	121.565	85.1528	72.1832	79.7741	125.594	132.933	126.279	149.735	97.8067	124.56	CADAFUBG00006621	CADAFUBT00006621	AFUB_066710	DS499598
CADAFUBT00008062	2669	1132	5906	54	70	87	1452	1803	986	35	34	73	2623.1	897.304	4223.3	148.331	117.507	117.633	930.42	1104.51	1152.88	106.954	107.272	189.436	CADAFUBG00008062	CADAFUBT00008062	AFUB_081340	DS499600
CADAFUBT00009580	1842	2154	2839	3423	4075	5747	3280	3305	1577	2251	2055	2521	1810.32	1707.41	2030.13	9402.52	6840.61	7770.54	2101.77	2024.62	1843.91	6878.64	6483.64	6542.02	CADAFUBG00009580	CADAFUBT00009580	AFUB_096780	DS499602
	genes	Mean AkuB 0h	Mean AkuB 4h	Mean siam 4h	Mean siam/casp 4h	differentially expressed in at least one comparison
	CADAFUBT00003855	4446.67	560	1805.33	354.667	no
	CADAFUBT00006621	137.667	44.3333	173.667	42.6667	no
	CADAFUBT00008062	3235.67	70.3333	1413.67	47.3333	yes
	CADAFUBT00009580	2278.33	4415	2720.67	2275.67	yes

## Sheet: Asp. oryzae
Nucleic Acids Res. 2010 Aug; 38(15): 5075–5087
Expression values for 7/7 KEPs present in the study
					Expression level (RPKM)					Fraction of Coverage
	Gene	Contig	Start	End	Total	Liquid culture	Liquid culture under ER stress	Solid state culture	Solid state culture under ER stress	Liquid culture	Liquid culture under ER stress	Solid state culture	Solid state culture under ER stress	Gene description
AO090113000024	absent in the study
AO090023000004	absent in the study
AO090011000284	AO090011000284	SC011	727836	728309	6.16831	0.534855	0	6.31136	17.0016	0.56	0	0.99	1	predicted protein
AO090701000512	AO090701000512	SC111	1350210	1351514	3.79841	0.512723	0	13.7728	0.0510191	0.5	0	0.99	0.1	predicted protein
AO090701000512	AO090701000512	SC111	1350210	1351514	3.79841	0.512723	0	13.7728	0.0510191	0.5	0	0.99	0.1	predicted protein
AO090011000078	absent in the study
AO090010000140	AO090010000140	SC010	360665	361566	0.129945	0.565195	0	0	0	0.36	0	0	0	predicted protein
AO090009000099	AO090009000099	SC009	277298	277924	13.5352	43.6346	4.85468	4.40227	4.4068	1	0.99	0.97	0.97	predicted protein
AO090038000228	absent in the study
AO090020000512	AO090020000512	SC020	1310960	1311371	134.819	238.073	7.29239	14.0818	290.315	1	0.97	0.98	1	predicted protein
AO090023000603	AO090023000603	SC023	1588261	1589211	7.27975	1.50254	0.829945	23.0261	2.3287	0.78	0.65	1	0.97	predicted protein
AO090701000861	AO090701000861	SC111	2252474	2253125	54.0963	0.249062	0.115878	179.747	23.9452	0.4	0.15	1	1	predicted protein

## Sheet: Bot. cinerea
Plant Cell Environ. 2013 Nov;36(11):1992-2007
Expression values for 7/7 KEPs
One is strongly induced in late stages of plant infection
	number of total reads mapped to respective gene in each B. cinerea-infected sample
Botrytis cinerea gene and information downloaded from http://www.broadinstitute.org/ (Botrytis cinerea Sequencing Project, Broad Institute of Harvard and MIT)	12 hpi B1	12 hpi B2	12 hpi B3	24 hpi B1	24 hpiB2	24 hpi B3	48 hpi B1	48 hpi B2	48 hpi B3	SUM
(BC1G_01013.1) predicted protein	0	0	0	1	0	0	3	1	0	5
(BC1G_02352.1) predicted protein	0	0	1	0	0	0	0	0	0	1
(BC1G_12450.1) predicted protein	0	0	0	0	0	0	0	1	0	1
(BC1G_07326.1) predicted protein	0	0	0	0	1	0	1	0	1	3
(BC1G_11947.1) predicted protein	0	0	0	43	2	0	104	26	71	246
(BC1G_09787.1) predicted protein	0	0	0	0	0	0	3	1	2	6
(BC1G_01701.1) hypothetical protein	0	0	0	0	0	0	2	0	0	2

## Sheet: Blu. graminis
Proc Natl Acad Sci U S A. 2013 Jun 11;110(24):E2219-28
Proc Natl Acad Sci U S A. 2016 Oct 18;113(42):E6486-E6495
Expression values for 3/3 KEPs
In two independent RNAseq experiments, the three KEPs show progessive decreased expression during plant infection.
Proc Natl Acad Sci U S A. 2013 Jun 11;110(24):E2219-28
	Differentially Expressed over time
Gene ID	12vs6.logFC	12vs6.adjPVal	18vs12.logFC	18vs12.adjPVal	24vs18.logFC	24vs18.adjPVal
bgh00381	-0.451075	1.14714e-07	-0.888109	1.09166e-15	0.33676	0.00105834
bghG000207000001001	4.33991	3.91952e-39	-2.17371	6.52656e-24	-2.45413	5.1754e-21
bghG002588000001001	2.49875	3.5491e-33	-2.34405	4.15623e-30	-0.65043	1.88178e-05
Proc Natl Acad Sci U S A. 2016 Oct 18;113(42):E6486-E6495
	raw read counts per gene
	bgh00381			bghG000207000001001			bghG002588000001001
Bgh isolate	16h	48h		16h	48h		16h	48h
K1	307	145		1142	627		93	43
NCI	102	23		2655	143		53	0
63.5	252	153		2312	5999		81	187
CC1	134	90		1152	1733		42	75
CC66	11	150		556	4423		22	191
CC88	70	10		269	203		7	28
CC107	61	40		1415	2016		79	168
CC52	137	33		236	120		22	7
CC148	10	55		1013	1579		29	58
A6	1173	1382		15592	639		689	82
Aby	675	230		7392	687		605	53
Art	4917	1106		21436	698		1823	110
B103	635	145		4693	651		275	55
Will	890	535		3834	1282		297	146
OU14	3002	1071		7179	1552		287	118
RACE1	2006	327		3136	3609		466	717

## Sheet: Fus. graminearum
Mol Plant Microbe Interact. 2011 Dec;24(12):1407-18
Expression values for 7/8 KEPs
GeneID	RPKM1
FGSG_01674	0
FGSG_02903	0.238936
FGSG_05061	0.422951
FGSG_07651	306.031
FGSG_08142	6.35061
FGSG_11306	0.338866
FGSG_11470	0.403357
FGSG_12207	1.56566
1RPKM (reads per kilobase of exon per million mapped reads) value is used to evaluate gene expression level.

## Sheet: Mag. grisea
PLoS Pathog. 2015 Apr 2;11(4):e1004801
Expression values for 9/9 KEPs
6 KEPs display upregulattion during plant infection process
GeneID (98-06)	Ref_70-15 (MG8)	E value	Score	Location of genes in 98-06	Length	Co_0h（RPKM）	Co_8h（RPKM）	Co_24h（RPKM）	Co_48h（RPKM）	Co_72h（RPKM）	{nr}
Mo_GLEAN_10001225	MGG_10237	6e-146	99.6	locus=scaffold_55:9869:10786:+	918	0	0	510.88	58.3803	316.741	{hypothetical protein MGCH7_ch7g1005 [Magnaporthe oryzae 70-15]}
Mo_GLEAN_10001485	MGG_10010	0	100	locus=scaffold_49:47610:48914:+	1305	0	0	0	77.0016	0	{hypothetical protein MGG_10010 [Magnaporthe oryzae 70-15]}
Mo_GLEAN_10002779	MGG_08296T1	1e-57	100	locus=scaffold_30:96548:97849:+	1191	8.78637	11.3882	0	67.4976	101.724	{hypothetical protein, variant [Magnaporthe oryzae 70-15]}
Mo_GLEAN_10004485	MGG_10557	3e-144	100	locus=scaffold_18:188611:189207:-	597	0	0	0	0	0	{hypothetical protein MGG_10557 [Magnaporthe oryzae 70-15]}
Mo_GLEAN_10006119	MGG_13374	0	100	locus=scaffold_12:405708:406574:-	867	4.64225	0	0	15.4536	0	{hypothetical protein MGG_13374 [Magnaporthe oryzae 70-15]}
Mo_GLEAN_10011208	MGG_10452	8e-96	93.88	locus=scaffold_3:153061:153765:+	705	0	4.80969	0	313.577	584.286	{hypothetical protein MGG_10452 [Magnaporthe oryzae 70-15]}
Mo_GLEAN_10011707	MGG_08830	1e-134	96.29	locus=scaffold_3:1735752:1737099:-	1212	8.96622	44.7634	483.692	1437.11	2119.18	{hypothetical protein MGG_08830 [Magnaporthe oryzae 70-15]}
Mo_GLEAN_10011903	MGG_13557	0	100	locus=scaffold_2:19172:22642:-	3471	2.31912	2.93071	0	0	0	{hypothetical protein MGG_13557 [Magnaporthe oryzae 70-15]}
Mo_GLEAN_10012836	MGG_10102	0	100	locus=scaffold_2:2770836:2771576:-	741	0	0	316.456	0	0	{hypothetical protein MGG_10102 [Magnaporthe oryzae 70-15]}

## Sheet: Ple. ostreatus
https://www.ncbi.nlm.nih.gov/geo/query/acc.cgi?acc=GSE113026
Unigenes were analysed by BLAST to identify protein sequences provided by the JGI
Expression values for 10/10 KEPs
Most of them are expressed constitutively at low or moderate levels while one is strongly induced during symbiotic stages
geneID	Myc_FPKM	Pri_FPKM	Yfb_FPKM	Mfb_FPKM	JGI sequence ID			FPKM means (when multiple contigs)
CL2970.Contig1_All	2.947	5.6221	5.4524	12.4864	jgi|PleosPC15_2|171464|fgenesh2_pg.10_#_296
CL2970.Contig3_All	4.5513	7.1339	9.1048	25.2923	jgi|PleosPC15_2|171464|fgenesh2_pg.10_#_296			Mycelium (Myc)	Primordium (Pri)	Young fruit body (Yfb)	Mature fruit body (Mfb)
CL2970.Contig4_All	0.5354	0.9217	0.5404	2.033	jgi|PleosPC15_2|171464|fgenesh2_pg.10_#_296		jgi|PleosPC15_2|171464|fgenesh2_pg.10_#_296	2.24545	3.85337	4.0897	10.6999
CL2970.Contig5_All	0.9481	1.7358	1.2612	2.988	jgi|PleosPC15_2|171464|fgenesh2_pg.10_#_296		jgi|PleosPC15_2|1110971|estExt_Genemark1.C_020203	0.9481	1.7358	1.2612	2.988
CL2990.Contig5_All	13.2495	8.1304	9.2072	7.4214	jgi|PleosPC15_2|1110971|estExt_Genemark1.C_020203		jgi|PleosPC15_2|1077497|fgenesh1_pm.06_#_183	3.78915	2315.81	1944.64	2142.27
CL3207.Contig1_All	4.1179	33.3142	31.0811	21.838	jgi|PleosPC15_2|1077497|fgenesh1_pm.06_#_183		jgi|PleosPC15_2|1091723|estExt_fgenesh1_pm.C_011030	3.13474	3.88343	3.85456	3.90092
CL3207.Contig2_All	3.4604	4598.31	3858.2	4262.7	jgi|PleosPC15_2|1077497|fgenesh1_pm.06_#_183		jgi|PleosPC15_2|1099919|gm1.1456_g	5.2897	8.5713	16.8429	4.2908
CL341.Contig10_All	0.6684	0.7106	1.0713	0.993	jgi|PleosPC15_2|1091723|estExt_fgenesh1_pm.C_011030		jgi|PleosPC15_2|1112933|estExt_Genemark1.C_051007	11.397	3.5555	9.06945	7.56535
CL341.Contig11_All	3.4667	4.8488	4.9179	4.9838	jgi|PleosPC15_2|1091723|estExt_fgenesh1_pm.C_011030		jgi|PleosPC15_2|1088560|estExt_fgenesh1_kg.C_030323	54.9434	38.5924	39.569	35.9252
CL341.Contig12_All	0.5851	0.7017	0.8952	1.0282	jgi|PleosPC15_2|1091723|estExt_fgenesh1_pm.C_011030		jgi|PleosPC15_2|1070124|fgenesh1_kg.03_#_139_#_224_1_CCFC_CCFF_CCFG_CCFH_EXTA	0.89728	0.829745	0.95262	0.773165
CL341.Contig13_All	0.5656	0.564	0.7676	0.7341	jgi|PleosPC15_2|1091723|estExt_fgenesh1_pm.C_011030		jgi|PleosPC15_2|1103933|gm1.5470_g	18.0864	5.5927	3.8766	3.567
CL341.Contig14_All	0.5562	0.5546	0.6967	0.7028	jgi|PleosPC15_2|1091723|estExt_fgenesh1_pm.C_011030		jgi|PleosPC15_2|171838|fgenesh2_pg.11_#_287	0.6613	2.4586	5.9394	1.7684
CL341.Contig16_All	0.5181	0.4955	0.7165	0.6842	jgi|PleosPC15_2|1091723|estExt_fgenesh1_pm.C_011030
CL341.Contig17_All	0.6334	0.5964	0.7708	0.7011	jgi|PleosPC15_2|1091723|estExt_fgenesh1_pm.C_011030
CL341.Contig5_All	1.1559	1.6295	1.8515	1.6173	jgi|PleosPC15_2|1091723|estExt_fgenesh1_pm.C_011030
CL341.Contig6_All	26.6884	32.9687	31.0705	31.6381	jgi|PleosPC15_2|1091723|estExt_fgenesh1_pm.C_011030
CL341.Contig7_All	0.5405	0.6353	0.7524	0.72	jgi|PleosPC15_2|1091723|estExt_fgenesh1_pm.C_011030
CL341.Contig8_All	1.7285	2.3316	2.0825	2.3409	jgi|PleosPC15_2|1091723|estExt_fgenesh1_pm.C_011030
CL341.Contig9_All	0.5101	0.5644	0.6618	0.6676	jgi|PleosPC15_2|1091723|estExt_fgenesh1_pm.C_011030
CL488.Contig5_All	5.2897	8.5713	16.8429	4.2908	jgi|PleosPC15_2|1099919|gm1.1456_g
CL5283.Contig1_All	14.3024	4.5996	10.816	9.3962	jgi|PleosPC15_2|1112933|estExt_Genemark1.C_051007
CL5283.Contig2_All	8.4915	2.5114	7.3229	5.7345	jgi|PleosPC15_2|1112933|estExt_Genemark1.C_051007
CL690.Contig1_All	60.5189	19.8671	16.3642	18.5624	jgi|PleosPC15_2|1088560|estExt_fgenesh1_kg.C_030323
CL690.Contig2_All	49.368	57.3177	62.7738	53.2881	jgi|PleosPC15_2|1088560|estExt_fgenesh1_kg.C_030323
CL890.Contig15_All	0.6397	0.5851	0.6732	0.5069	jgi|PleosPC15_2|1070124|fgenesh1_kg.03_#_139_#_224_1_CCFC_CCFF_CCFG_CCFH_EXTA
CL890.Contig17_All	0.7033	0.5943	0.6729	0.5157	jgi|PleosPC15_2|1070124|fgenesh1_kg.03_#_139_#_224_1_CCFC_CCFF_CCFG_CCFH_EXTA
CL890.Contig19_All	1.0787	0.8548	0.9666	0.8658	jgi|PleosPC15_2|1070124|fgenesh1_kg.03_#_139_#_224_1_CCFC_CCFF_CCFG_CCFH_EXTA
CL890.Contig1_All	4.7933	4.4239	5.4058	4.6413	jgi|PleosPC15_2|1070124|fgenesh1_kg.03_#_139_#_224_1_CCFC_CCFF_CCFG_CCFH_EXTA
CL890.Contig22_All	0.645	0.59	0.6788	0.5111	jgi|PleosPC15_2|1070124|fgenesh1_kg.03_#_139_#_224_1_CCFC_CCFF_CCFG_CCFH_EXTA
CL890.Contig23_All	0.4138	0.2787	0.3541	0.3297	jgi|PleosPC15_2|1070124|fgenesh1_kg.03_#_139_#_224_1_CCFC_CCFF_CCFG_CCFH_EXTA
CL890.Contig24_All	0.6398	0.5677	0.6639	0.4909	jgi|PleosPC15_2|1070124|fgenesh1_kg.03_#_139_#_224_1_CCFC_CCFF_CCFG_CCFH_EXTA
CL890.Contig25_All	1.071	1.1811	1.3373	1.1507	jgi|PleosPC15_2|1070124|fgenesh1_kg.03_#_139_#_224_1_CCFC_CCFF_CCFG_CCFH_EXTA
CL890.Contig26_All	1.3513	1.3401	1.4088	1.1611	jgi|PleosPC15_2|1070124|fgenesh1_kg.03_#_139_#_224_1_CCFC_CCFF_CCFG_CCFH_EXTA
CL890.Contig27_All	0.4988	0.4415	0.5213	0.3705	jgi|PleosPC15_2|1070124|fgenesh1_kg.03_#_139_#_224_1_CCFC_CCFF_CCFG_CCFH_EXTA
CL890.Contig28_All	0.4595	0.429	0.4816	0.3414	jgi|PleosPC15_2|1070124|fgenesh1_kg.03_#_139_#_224_1_CCFC_CCFF_CCFG_CCFH_EXTA
CL890.Contig29_All	0.6368	0.5743	0.6607	0.4975	jgi|PleosPC15_2|1070124|fgenesh1_kg.03_#_139_#_224_1_CCFC_CCFF_CCFG_CCFH_EXTA
CL890.Contig30_All	0.7387	0.6405	0.6995	0.5601	jgi|PleosPC15_2|1070124|fgenesh1_kg.03_#_139_#_224_1_CCFC_CCFF_CCFG_CCFH_EXTA
CL890.Contig31_All	0.9787	0.983	0.8608	0.7026	jgi|PleosPC15_2|1070124|fgenesh1_kg.03_#_139_#_224_1_CCFC_CCFF_CCFG_CCFH_EXTA
CL890.Contig34_All	0.8224	0.8493	1.0488	0.913	jgi|PleosPC15_2|1070124|fgenesh1_kg.03_#_139_#_224_1_CCFC_CCFF_CCFG_CCFH_EXTA
CL890.Contig35_All	0.4663	0.4438	0.5075	0.3532	jgi|PleosPC15_2|1070124|fgenesh1_kg.03_#_139_#_224_1_CCFC_CCFF_CCFG_CCFH_EXTA
CL890.Contig36_All	0.4661	0.4525	0.5174	0.3601	jgi|PleosPC15_2|1070124|fgenesh1_kg.03_#_139_#_224_1_CCFC_CCFF_CCFG_CCFH_EXTA
CL890.Contig37_All	0.4991	0.4404	0.522	0.3595	jgi|PleosPC15_2|1070124|fgenesh1_kg.03_#_139_#_224_1_CCFC_CCFF_CCFG_CCFH_EXTA
CL890.Contig38_All	0.5729	0.4772	0.5595	0.4759	jgi|PleosPC15_2|1070124|fgenesh1_kg.03_#_139_#_224_1_CCFC_CCFF_CCFG_CCFH_EXTA
CL890.Contig39_All	0.4704	0.4477	0.5119	0.3563	jgi|PleosPC15_2|1070124|fgenesh1_kg.03_#_139_#_224_1_CCFC_CCFF_CCFG_CCFH_EXTA
Unigene5409_All	18.0864	5.5927	3.8766	3.567	jgi|PleosPC15_2|1103933|gm1.5470_g
Unigene5462_All	0.6613	2.4586	5.9394	1.7684	jgi|PleosPC15_2|171838|fgenesh2_pg.11_#_287

## Sheet: Ser. indica
PLoS Pathog. 2011 Oct;7(10):e1002290
In this dataset, only differentially expressed genes are depicted.
2 KEPs display differentiel expression during infection, with respect to in vitro growth on complete medium (one up- and one down-regulated)
Of course, it is not excluded that the third KEP is expressed, but without differential expression.
ID1	Length2	gr3	GC4	Coverage5	living vs dead 36h/48h10	living vs dead 3d11	living vs dead 5d12	living vs CM 36h/48h13	living vs CM 3d14	living vs CM 5d15	dead vs CM 36h/48h16	dead vs CM 3d17	dead vs CM 5d18
PIIN_00429	2100	i	0.565238	21.29				-2.15			-2.93
PIIN_02570	801	e	0.610487	21.51		3.84	11.23	17.84	10.86	7.87
PIIN_08944	363	e	0.490358	19.9
		1Gene identifier
		2ORF length in bp from start to stop without introns
		3Group:(i)ntracellular, (s)ecreted, (e)ffector-like
		4GC content of the ORF from start to stop without introns
		5Average coverage of contig where the gene is located in
		10-12Mircoarray results: Living barley roots + P. indica
		13-15Mircoarray results: Dead (autoclaved) barley roots + P. indica
		16-18Mircoarray results: P. indica on complex medium

[truncated: 5 more sheets: Scl. sclerotiorum, Tri. rubrum, Ust. maydis, Ver. dahliae, Zym. tritici]
